# Supplementary material for: The Protective Effect of a Functional Food Consisting of Astragalus membranaceus, Trichosanthes kirilowii, and Angelica gigas or Its Active Component Formononetin against Inflammatory Skin Disorders through Suppression of TSLP via MDM2/HIF1α Signaling Pathways
Source: Foods. 2023 Jan 6;12(2):276. doi: 10.3390/foods12020276 (PMC9858287; doi:10.3390/foods12020276)
Supplement: Supplementary file 1 [file foods-12-00276-s001.zip]

Archive with 1 entries (1 files):
- foods-2081216-supplementary.pdf
